# Supplementary material for: Lived Lives: A Pavee Perspective. An arts-science community intervention around suicide in an indigenous ethnic minority
Source: Wellcome Open Res. 2017 Apr 13;2:27. [Version 1] doi: 10.12688/wellcomeopenres.11330.1 (PMC5439511; doi:10.12688/wellcomeopenres.11330.1)
Supplement: Supplementary file 1 [file wellcomeopenres-2-12230-s0000.tgz]

Archive with 1 entries (1 files):
- d3a936a7-24e1-4eb6-98e9-7b1dd8093365.docx
