# Supplementary material for: Lived Lives: A Pavee Perspective. An arts-science community intervention around suicide in an indigenous ethnic minority
Source: Wellcome Open Res. 2017 Apr 13;2:27. [Version 1] doi: 10.12688/wellcomeopenres.11330.1 (PMC5439511; doi:10.12688/wellcomeopenres.11330.1)
Supplement: Supplementary file 2 [file wellcomeopenres-2-12230-s0001.tgz]

Archive with 1 entries (1 files):
- 38bbf3a6-b00c-429e-ae8a-399f516e2a69.docx
